# Supplementary material for: Structural Characteristics of PON1 with Leu55Met and Gln192Arg Variants Influencing Oxidative-Stress-Related Diseases: An Integrated Molecular Modeling and Dynamics Study
Source: Medicina (Kaunas). 2023 Nov 22;59(12):2060. doi: 10.3390/medicina59122060 (PMC10744641; doi:10.3390/medicina59122060)
Supplement: Supplementary file 1 [file medicina-59-02060-s001.zip]

Archive with 1 entries (1 files):
- medicina-2673962-supplementary.pdf
